# Supplementary material for: B Cell Receptor Repertoire Analysis of the CD21lo B Cell Compartment in Healthy Individuals, Patients With Sjögren's Disease, and Patients With Radiographic Axial Spondyloarthritis
Source: Eur J Immunol. 2024 Dec 20;55(2):e202451398. doi: 10.1002/eji.202451398 (PMC11830390; doi:10.1002/eji.202451398)
Supplement: Supplementary file 1 — Supporting Information [file EJI-55-e202451398-s001.xlsx]

## Sheet: HC
SUBJECT	SEX	AGE (years)
HD1	FEMALE	22
HD2	FEMALE	58
HD3	MALE	55
HD4	MALE	65
HD6	MALE	56
HD7	MALE	62
HD8	FEMALE	64
HD9	MALE	27
HD10	MALE	30
HD11	FEMALE	25
INFORMATION
HD = healthy donor / healthy control
We do not have access to clinical information from healthy donors acquired from the Sanquin Blood Foundation, The Netherlands

## Sheet: SjD
SUBJECT	SEX	AGE (years)	ESSDAI	SYMP.DUR (years)	SCHIRMER: OD (mm)	SCHIRMER: OS (mm)	OD: OSS	OS: OSS	SSA.POSITIVE	SSB.POSITIVE	RF (IU/ml)	IgG (g/l)	LEUKOCYTES (10E9/l)	ESR (mm/hour)	CRP (mg/l)
R80	FEMALE	32	10	17	7	5	5	5	YES	NO	109	4.3	9.5	36	17
R87	FEMALE	26	3	7	0	0	9	9	YES	YES	104	19.2	4.7	38	0.7
R115	FEMALE	55	8	18	30	25	2	1	YES	YES	11	22	3.9	69	2.6
R131	FEMALE	61	2	NA	3	1	2	2	YES	YES	33	10.3	7	38	0.8
R136	FEMALE	50	10	NA	35	35	0	0	YES	YES	8	27.4	3.1	108	8
R145	FEMALE	30	5	5	30	30	0	0	YES	YES	105	26.8	5.8	72	3.4
R149	FEMALE	68	2	15	6	5	3	1	YES	YES	34	23.3	4.8	22	0.4
R160	FEMALE	68	17	9	0	0	3	3	YES	NO	143	15.2	10.7	43	2
R193	FEMALE	23	0	14	1	7	2	0	YES	NO	155	14	6.4	31	17
R208	MALE	66	14	1	3	4	0	0	NO	NO	1	17	12.5	109	46
INFORMATION
NA = not assessed
ESSDAI = Sjögren Syndrome Disease Activity Index
SYMP.DUR = symptom duration in years
SCHIRMER = schirmer's test
OSS = ocular staining score
SSA = anti-Ro/SSA antibodies
SSB = anti-La/SSB antibodies
RF = reumafactor
ESR = erythrocyte sedimentation rate
CRP = C-reactive protein
R208 = excluded from data analysis, see first paragraph results section

## Sheet: r-axSpA
SUBJECT	SEX	AGE (years)	B.NAIVE	SYMP.DUR (years)	ESM	PM	ESM.FEATURE	ESM.ACTIVE	BASDAI	ASDAS	ESR (mm/hour)	CRP (mg/l)	LEUKOCYTE (10E9/l)
AS26	MALE	55	NO	25	NO	NO			1.6	2.46	65	26	12.6
AS27	MALE	43	NO	26	YES	YES	Uveitis, Oligoarthritis	NO	1.2	1.41	5	1.5	5.1
AS28	FEMALE	62	NO	13	YES	YES	Ulcerative Colitis, Uveitis, Enhesitis	NO	5.6	2.92	17	5	5.3
AS32	MALE	47	NO	35	NO	NO			7.8	3.17	13	1.6	7.1
AS35	FEMALE	40	YES	29	YES	NO	Uveitis	NO	1	0.92	13	2.1	8.6
AS36	MALE	50	NO	20	NO	NO			3.8	2.46	10	6	7.8
AS38	FEMALE	47	YES	9	NO	NO			6.2	2.14	18	0.9	5.9
AS39	MALE	35	YES	8	YES	NO	Uveitis	NO	4.8	1.45	6	0.5	5.5
AS6B	FEMALE	30	YES	14	NO	NO			7.2	2.11	3	0.6	7.9
AS13B	FEMALE	53	YES	24	NO	YES	Enthesitis, Dactylitis	NO	7.8	3.5	35	0.6	10
INFORMATION
AS = ankylosing spondylitis (former terminology), also known as radiographic axial spondyloarthritis
B.NAIVE = patients are naive for the use of biological disease modifying anti-rheumatic drugs
SYMP.DUR = symptom duration in years
ESM = extra skeletal manifestations, including inflammatory bowel disease, psoriatic arthritis and uveitis
PM = peripheral manifestations, including peripheral arthritis, enthesitis and dactilitis
BASDAI = Bath Ankylosing Spondylitis Disease Activity Index
ASDAS = Ankylosing Spondylitis Disease Activity Score
ESR = erythrocyte sedimentation rate
CRP = C-reactive protein

## Sheet: FINALIZED READ COUNTS
SUBJECT	GROUP	Total B cells	CD27-CD21lo	CD27+CD21lo	Plasmablasts
HD1	HC	6018	11356	7717	11202
HD2	HC	7123	10145	6888	7553
HD3	HC	8219	4362	13489	13082
HD4	HC	5637	11224	3672	11627
HD6	HC	8597	11388	3321	13333
HD7	HC	1762	5206	4373	4073
HD8	HC	2688	1902	2824	4691
HD9	HC	4024	9251	6230	8061
HD10	HC	7604	6240	3341	11202
HD11	HC	4304	5749	7629	13824
R80	SjD	8520	14852	8111	13531
R87	SjD	11376	10330	10215	13352
R115	SjD	8538	8109	7307	9661
R131	SjD	8568	8702	8324	11336
R136	SjD	8760	9233	8009	10059
R145	SjD	7949	12187	7351	10332
R149	SjD	10455	8545	3084	10541
R160	SjD	9118	6860	3893	8253
R193	SjD	8361	5552	1843	5935
AS26	r-axSpA	7549	7191	6366	12934
AS27	r-axSpA	5458	12694	9601	9269
AS28	r-axSpA	9930	8080	5991	9553
AS32	r-axSpA	4954	8164	5959	3766
AS35	r-axSpA	6882	5741	6858	12340
AS36	r-axSpA	5386	12381	3195	5256
AS38	r-axSpA	5148	6233	8737	3072
AS39	r-axSpA	8156	7712	9908	12852
AS6B	r-axSpA	11304	9085	5719	6027
AS13B	r-axSpA	5674	6594	3585	12074

## Sheet: SUBSAMPLED SEQUENCES
POPULATION	UNIFORM.COUNT	EXCLUDED.SAMPLE
B cells (CD19+CD20+)	3195	HD8
CD27-CD21lo	3195	HD8
CD27+CD21lo	3195	HD8
Plasmablasts	3195	AS38
INFORMATION
UNIFORM.COUNT = THRESHOLD COUNTS FOR EACH CELL POPULATION (FOR NORMALIZATION)
EXCLUDED.SAMPLE = SAMPLES FROM INDIVIDUALS THAT WERE EXCLUDED DUE COUTNS LOWER THAN THE THRESHOLD

## Sheet: PRESENCE OF OVERLAP
Study participants with at least one overlapping clone among B cell populations
Subject	CD27- | CD27+	CD27- | PB	CD27+ | PB	CD27- | CD27+ | PB
HD1	X	X	X	X
HD2	X	X	X	X
HD3	X	X	X	X
HD4	X	X	X
HD6	X	X	X	X
HD7	X	X	X	X
HD8	X	X	X
HD9	X	X	X	X
HD10	X	X	X	X
HD11	X	X	X	X
R80	X	X	X	X
R87	X	X	X	X
R115	X	X	X	X
R131	X	X	X	X
R136	X	X	X	X
R145	X	X	X	X
R149	X	X	X	X
R160	X	X	X	X
R193	X	X	X	X
AS26	X	X	X	X
AS27	X	X	X	X
AS28	X	X	X	X
AS32	X	X	X
AS35	X	X	X	X
AS36	X		X
AS38	X	X	X
AS39	X	X	X	X
AS6B	X	X	X
AS13B	X	X	X	X
INFORMATION
C27- = CD27-CD21lo subset
CD27+ = CD27+CD21lo subset
PB = Plasmablasts
The "|" denotes overlap "between"
X = presence of at least one shared sequences among two or more subsets
